# Supplementary material for: RAD54B mutations enhance the sensitivity of ovarian cancer cells to poly(ADP-ribose) polymerase (PARP) inhibitors
Source: J Biol Chem. 2022 Aug 9;298(9):102354. doi: 10.1016/j.jbc.2022.102354 (PMC9463535; doi:10.1016/j.jbc.2022.102354)
Supplement: Table S3 [file mmc3.xls]

## Sheet: Table S3
Table S3. WES data of HR-related genes with mutations.

## Sheet: BRCA2
Hiotology	Patient	Func	Gene	Biotype	Transcript	.	Impact	COSMIC	1000G_ALL	1000G_EAS	dbSNP141	.	.	.	.	LOF|NMD	Chr	Start	End	Ref	Obs	Otherinfo	isoform	ENCODE	REPEAT	Clinvar		1000G_SAS	1000G_AMR	1000G_EUR	ESP6500_ALL	ESP6500_AA	ESP6500_EA
Serous	11	frameshift_variant+stop_gained	BRCA2	protein_coding	NM_000059.3:p.Ser142_Pro143fs/c.424_425insTGAG		HIGH										chr13	32899319	32899319	A	ATGAG	het	frameshift_variant+stop_gained(HIGH||agt/TGAGagt|p.Ser142_Pro143fs/c.424_425insTGAG|3418|BRCA2|protein_coding|CODING|NM_000059.3|4|1),splice_region_variant(LOW|||c.424_425insTGAG|3418|BRCA2|protein_coding|CODING|NM_000059.3|4|1)	HUVEC:H3K36me3,HepG2:H3K36me3,HMEC:H3K36me3,GM06990:H3K36me3
Serous	14	frameshift_variant	BRCA2	protein_coding	NM_000059.3:p.Tyr1655fs/c.4965delC		HIGH				rs80359475					BRCA2:1.00(1);	chr13	32913456	32913456	AC	A	het	frameshift_variant(HIGH||tac/|p.Tyr1655fs/c.4965delC|3418|BRCA2|protein_coding|CODING|NM_000059.3|11|1)	HepG2:H3K36me3		RCV000044534.3|RCV000077343.2
Serous	20	missense_variant	BRCA2	MISSENSE	NM_000059.3:p.Ile1436Thr/c.4307T>C	aTt/aCt	MODERATE					0.14(T)	0.526(P)	1.655(L)	-0.7422(T)		chr13	32912799	32912799	T	C	het	missense_variant(MODERATE|MISSENSE|aTt/aCt|p.Ile1436Thr/c.4307T>C|3418|BRCA2|protein_coding|CODING|NM_000059.3|11|1)	H1ESC:H3K36me3,HMEC:H3K36me3,NHEK:H3K36me3,HepG2:H3K36me3											0.006432(N)	1.000(N)	-0.99,-0.99(T,T)	0.3134(T)	0.64	-0.085806	5.95	1.95	0.46	0.103	1.524	0.018	0.084	0.752	5.8593
Serous	26	missense_variant	BRCA2	MISSENSE	NM_000059.3:p.Gly2508Ser/c.7522G>A	Ggc/Agc	MODERATE				rs80358978	0.05(D)	1.0(D)	2.71(M)	0.7475(D)		chr13	32930651	32930651	G	A	het	missense_variant(MODERATE|MISSENSE|Ggc/Agc|p.Gly2508Ser/c.7522G>A|3418|BRCA2|protein_coding|CODING|NM_000059.3|15|1)	H1ESC:H3K36me3,HUVEC:H3K36me3,GM12878:H3K36me3,K562:H3K36me3,HMEC:H3K36me3,HSMM:H3K36me3,NHEK:H3K36me3,HepG2:H3K36me3,GM06990:H3K36me3		RCV000045236.2|RCV000077404.2|RCV000120359.1									0.000000(D)	1.000(D)	-2.19,-2.19(D,D)	0.8192(D)	0.865	5.46577	5.48	5.48	0.65	2.729	8.626	0.906	1	1	19.7237
Serous	38	frameshift_variant	BRCA2	protein_coding	NM_000059.3:p.Asn588fs/c.1764delT		HIGH									BRCA2:1.00(1);	chr13	32907378	32907378	AT	A	het	frameshift_variant(HIGH||aat/|p.Asn588fs/c.1764delT|3418|BRCA2|protein_coding|CODING|NM_000059.3|10|A)	H1ESC:H3K36me3,A549:H3K36me3,GM12878:H3K36me3,HMEC:H3K36me3,Monocytes-CD14+:H3K36me3,DND-41:H3K36me3,HeLa-S3:H3K36me3
Serous	73	frameshift_variant+stop_gained	BRCA2	protein_coding	NM_000059.3:p.Asn1805fs/c.5412_5413insTAAG		HIGH									BRCA2:1.00(1);BRCA2:1.00(1);	chr13	32913904	32913904	A	ATAAG	het	frameshift_variant+stop_gained(HIGH||aat/TAAGaat|p.Asn1805fs/c.5412_5413insTAAG|3418|BRCA2|protein_coding|CODING|NM_000059.3|11|ATAAG)
Serous	74	stop_gained	BRCA2	NONSENSE	NM_000059.3:p.Lys1394*/c.4180A>T	Aaa/Taa	HIGH									BRCA2:1.00(1);BRCA2:1.00(1);	chr13	32912672	32912672	A	T	het	stop_gained(HIGH|NONSENSE|Aaa/Taa|p.Lys1394*/c.4180A>T|3418|BRCA2|protein_coding|CODING|NM_000059.3|11|T)	DND-41:H3K36me3,H1ESC:H3K36me3,A549:H3K36me3											0.000106(D)	1,1(A,A)			.	12.173	5.95	5.95	1.178	3.131	0.953	0.979	14.978
Serous	77	stop_gained	BRCA2	NONSENSE	NM_000059.3:p.Lys1394*/c.4180A>T	Aaa/Taa	HIGH									BRCA2:1.00(1);BRCA2:1.00(1);	chr13	32912672	32912672	A	T	het	stop_gained(HIGH|NONSENSE|Aaa/Taa|p.Lys1394*/c.4180A>T|3418|BRCA2|protein_coding|CODING|NM_000059.3|11|T)	DND-41:H3K36me3,H1ESC:H3K36me3,A549:H3K36me3											0.000106(D)	1,1(A,A)			.	12.173	5.95	5.95	1.178	3.131	0.953	0.979	14.978
Serous	77	frameshift_variant	BRCA2	protein_coding	NM_000059.3:p.Ser205fs/c.610delC		HIGH				rs80359560					BRCA2:1.00(1);	chr13	32900726	32900726	AC	A	hom	frameshift_variant(HIGH||ctt/|p.Ser205fs/c.610delC|3418|BRCA2|protein_coding|CODING|NM_000059.3|7|A|INFO_REALIGN_3_PRIME)	HSMM:H3K36me3,Monocytes-CD14+:H3K36me3,DND-41:H3K36me3,NH-A:H3K36me3,H1ESC:H3K36me3,A549:H3K36me3		RCV000044848.2|RCV000113877.2|RCV000164920.1
Mucinous	12	frameshift_variant+stop_gained	BRCA2	protein_coding	NM_000059.3:p.Ser142_Pro143fs/c.424_425insTGAG		HIGH										chr13	32899319	32899319	A	ATGAG	het	frameshift_variant+stop_gained(HIGH||agt/TGAGagt|p.Ser142_Pro143fs/c.424_425insTGAG|3418|BRCA2|protein_coding|CODING|NM_000059.3|4|1),splice_region_variant(LOW|||c.424_425insTGAG|3418|BRCA2|protein_coding|CODING|NM_000059.3|4|1)	HUVEC:H3K36me3,HepG2:H3K36me3,HMEC:H3K36me3,GM06990:H3K36me3
Mucinous	57	stop_gained	BRCA2	NONSENSE	NM_000059.3:p.Gln1509*/c.4525C>T	Caa/Taa	HIGH				rs80358683					BRCA2:1.00(1);BRCA2:1.00(1);	chr13	32913017	32913017	C	T	het	stop_gained(HIGH|NONSENSE|Caa/Taa|p.Gln1509*/c.4525C>T|3418|BRCA2|protein_coding|CODING|NM_000059.3|11|T)	H1ESC:H3K36me3,DND-41:H3K36me3		RCV000044427.2|RCV000113311.2									0.702947(N)	1,1(A,A)			.	7.59512	5.74	0.497	0.036	1.116	0.003	0.01	4.9764
Clear-cell	3	missense_variant	BRCA2	MISSENSE	NM_000059.3:p.Glu2981Lys/c.8941G>A	Gaa/Aaa	MODERATE	COSM109341(1)			rs139052578	0.05(D)	0.325(B)	2.52(M)	-0.0637(T)		chr13	32953640	32953640	G	A	het	missense_variant(MODERATE|MISSENSE|Gaa/Aaa|p.Glu2981Lys/c.8941G>A|3418|BRCA2|protein_coding|CODING|NM_000059.3|22|1)	HUVEC:H3K36me3,K562:H3K36me3,HMEC:H3K36me3,NHEK:H3K36me3,HepG2:H3K36me3		RCV000034470.1|RCV000045661.2|RCV000062662.2|RCV000130691.1									0.007912(N)	0.532(D)	-0.7,-0.7(T,T)	0.3468(T)	0.684	1.7852	5.46	3.7	0.563	0.759	4.725	0.308	0.009	1	16.2921

## Sheet: BRCA1
Hiotology	Patient	Func	Gene	Biotype	Transcript	.	Impact	COSMIC	1000G_ALL	1000G_EAS	dbSNP141	.	.	.	.	LOF|NMD	Chr	Start	End	Ref	Obs	Otherinfo	isoform	ENCODE	REPEAT	Clinvar		1000G_SAS	1000G_AMR	1000G_EUR	ESP6500_ALL	ESP6500_AA	ESP6500_EA
Serous	23	stop_gained	BRCA1	NONSENSE	NM_007300.3:p.Gln1546*/c.4636C>T	Caa/Taa	HIGH					0(D)				BRCA1:0.83(6);BRCA1:0.83(6);	chr17	41226450	41226450	G	A	het	stop_gained(HIGH|NONSENSE|Caa/Taa|p.Gln1525*/c.4573C>T|1863|BRCA1|protein_coding|CODING|NM_007294.3|14|1),stop_gained(HIGH|NONSENSE|Caa/Taa|p.Gln1478*/c.4432C>T|1816|BRCA1|protein_coding|CODING|NM_007297.3|13|1),stop_gained(HIGH|NONSENSE|Caa/Taa|p.Gln421*/c.1261C>T|759|BRCA1|protein_coding|CODING|NM_007298.3|13|1),stop_gained(HIGH|NONSENSE|Caa/Taa|p.Gln421*/c.1261C>T|699|BRCA1|protein_coding|CODI…	H1ESC:H3K36me3,GM12878:H3K36me3,K562:H3K36me3,HMEC:H3K36me3,IMR90:H3K36me3,NHEK:H3K36me3,HepG2:H3K36me3,HeLa-S3:H3K36me3,GM06990:H3K36me3											0.010483(N)	1.000(A)			.	5.50389	5.37	3.33	0.65	2.808	0.771	0.268	0.738	0.263	8.0929
Serous	36	stop_gained	BRCA1	NONSENSE	NM_007300.3:p.Gln1546*/c.4636C>T	Caa/Taa	HIGH									BRCA1:0.83(6);BRCA1:0.83(6);	chr17	41226450	41226450	G	A	het	stop_gained(HIGH|NONSENSE|Caa/Taa|p.Gln1546*/c.4636C>T|1884|BRCA1|protein_coding|CODING|NM_007300.3|15|A),stop_gained(HIGH|NONSENSE|Caa/Taa|p.Gln421*/c.1261C>T|759|BRCA1|protein_coding|CODING|NM_007298.3|13|A),stop_gained(HIGH|NONSENSE|Caa/Taa|p.Gln1478*/c.4432C>T|1816|BRCA1|protein_coding|CODING|NM_007297.3|13|A),stop_gained(HIGH|NONSENSE|Caa/Taa|p.Gln421*/c.1261C>T|699|BRCA1|protein_coding|CODI…	H1ESC:H3K36me3,A549:H3K36me3,HMEC:H3K36me3,HSMM:H3K36me3,Monocytes-CD14+:H3K36me3,NHEK:H3K36me3,DND-41:H3K36me3,HeLa-S3:H3K36me3											0.010483(N)	1,1,1,1,1,1,1,1,1,1,0.998356,0.998356,0.998356,0.998356(A,A,A,A,A,A,A,A,A,A,N,N,N,N)			.	11.9297	5.37	3.33	1.04	0.792	0.181	0.287	8.0929
Serous	42	stop_gained	BRCA1	NONSENSE	NM_007300.3:p.Glu720*/c.2158G>T	Gaa/Taa	HIGH	COSM3819699(1)			rs80356875					BRCA1:0.50(6);BRCA1:0.50(6);	chr17	41245390	41245390	C	A	het	stop_gained(HIGH|NONSENSE|Gaa/Taa|p.Glu720*/c.2158G>T|1884|BRCA1|protein_coding|CODING|NM_007300.3|10|A),stop_gained(HIGH|NONSENSE|Gaa/Taa|p.Glu673*/c.2017G>T|1816|BRCA1|protein_coding|CODING|NM_007297.3|9|A),stop_gained(HIGH|NONSENSE|Gaa/Taa|p.Glu720*/c.2158G>T|1863|BRCA1|protein_coding|CODING|NM_007294.3|10|A),intron_variant(MODIFIER|||c.787+1371G>T|759|BRCA1|protein_coding|CODING|NM_007298.3|9…	H1ESC:H3K36me3,A549:H3K36me3,Osteobl:H3K4me2,NH-A:H3K36me3,K562:H3K36me3,HMEC:H3K36me3,HSMM:H3K36me3,Monocytes-CD14+:H3K36me3,DND-41:H3K36me3,HepG2:H3K36me3,HeLa-S3:H3K36me3	Ovarian cancer,Tworek,CGC,112,105,1999,10686936	RCV000031034.5|RCV000047737.2|RCV000162852.1,RCV000047736.2|RCV000077506.3|RCV000164061.1									0.244106(N)	1,1,1,1,1,1,0.999999,0.999999,0.999999,0.999999,0.999999,0.999999,0.999999,0.999999(A,A,A,A,A,A,N,N,N,N,N,N,N,N)			.	7.94799	5.51	3.5	0.07	0.574	0.002	0.004	9.1908
Serous	48	missense_variant	BRCA1	MISSENSE	NM_007300.3:p.Pro1150Ser/c.3448C>T	Cct/Tct	MODERATE		0.000798722	0.004	rs80357272	0.004(D)	0.999,0.999,1.0,0.893,0.968,0.95(D,D,D,P,D,D)	2.88(M)	0.8286(D)		chr17	41244100	41244100	G	A	het	missense_variant(MODERATE|MISSENSE|Cct/Tct|p.Pro1150Ser/c.3448C>T|1884|BRCA1|protein_coding|CODING|NM_007300.3|10|A),missense_variant(MODERATE|MISSENSE|Cct/Tct|p.Pro1103Ser/c.3307C>T|1816|BRCA1|protein_coding|CODING|NM_007297.3|9|A),missense_variant(MODERATE|MISSENSE|Cct/Tct|p.Pro1150Ser/c.3448C>T|1863|BRCA1|protein_coding|CODING|NM_007294.3|10|A),intron_variant(MODIFIER|||c.788-1051C>T|759|BRCA1…	H1ESC:H3K36me3,A549:H3K36me3,GM12878:H3K36me3,HSMM:H3K36me3,Monocytes-CD14+:H3K36me3,NHEK:H3K36me3,DND-41:H3K36me3,HeLa-S3:H3K36me3	Breast cancer,Emi,JJCR,89,12,1998,9510469	RCV000048200.2|RCV000112099.1|RCV000131184.3|RCV000168502.1|RCV000240742.1		0	0	0					0.000050(D)	0.999861,0.999861,0.999861,0.998149,0.998149,0.999861,1,1,1,1,1,1,1,1(D,D,D,D,D,D,D,D,D,D,D,D,D,D)	-3.03,-3.03,-3.03,-3.03(D,D,D,D)	0.8582(D)	0.907,0.442,0.702,0.899,0.899,0.907,0.881,0.875,0.907,0.881	5.40426	5.31	5.31	0.953	6.268	0.984	1	17.3428
Serous	64	frameshift_variant+splice_region_variant	BRCA1	protein_coding	NM_007300.3:p.Ile1845fs/c.5533_5540delATTGGGCA		HIGH				rs80357973					BRCA1:0.17(6);	chr17	41197809	41197809	CTGCCCAAT	C	het	frameshift_variant+splice_region_variant(HIGH||attgggcag/|p.Ile1845fs/c.5533_5540delATTGGGCA|1884|BRCA1|protein_coding|CODING|NM_007300.3|24|C),frameshift_variant+splice_region_variant(HIGH||attgggcag/|p.Ile720fs/c.2158_2165delATTGGGCA|759|BRCA1|protein_coding|CODING|NM_007298.3|22|C),frameshift_variant+splice_region_variant(HIGH||attgggcag/|p.Ile1777fs/c.5329_5336delATTGGGCA|1816|BRCA1|protein_c…	H1ESC:H3K36me3,A549:H3K36me3,GM12878:H3K36me3,K562:H3K36me3,Monocytes-CD14+:H3K36me3,NHEK:H3K36me3,DND-41:H3K36me3		RCV000049010.2|RCV000112668.2|RCV000131859.3|RCV000240711.1
Serous	70	frameshift_variant	BRCA1	protein_coding	NM_007300.3:p.Lys38fs/c.112_113delAA		HIGH				rs80357949					BRCA1:0.17(6);	chr17	41267763	41267763	CTT	C	het	frameshift_variant(HIGH||aag/|p.Lys38fs/c.112_113delAA|1884|BRCA1|protein_coding|CODING|NM_007300.3|3|C),frameshift_variant(HIGH||aag/|p.Lys38fs/c.112_113delAA|759|BRCA1|protein_coding|CODING|NM_007298.3|2|C),frameshift_variant(HIGH||aag/|p.Lys38fs/c.112_113delAA|699|BRCA1|protein_coding|CODING|NM_007299.3|3|C),frameshift_variant(HIGH||aag/|p.Lys38fs/c.112_113delAA|1863|BRCA1|protein_coding|CODIN…	H1ESC:H3K36me3,Monocytes-CD14+:H3K36me3,DND-41:H3K36me3,HepG2:H3K4me1,A549:H3K36me3		RCV000047355.3|RCV000111790.2
Serous	80	frameshift_variant	BRCA1	protein_coding	NM_007300.3:p.Pro1512fs/c.4535delC		HIGH									BRCA1:0.83(6);	chr17	41228516	41228516	TG	T	het	frameshift_variant(HIGH||cca/|p.Pro1512fs/c.4535delC|1884|BRCA1|protein_coding|CODING|NM_007300.3|14|T),frameshift_variant(HIGH||cca/|p.Pro387fs/c.1160delC|759|BRCA1|protein_coding|CODING|NM_007298.3|12|T),frameshift_variant(HIGH||cca/|p.Pro1444fs/c.4331delC|1816|BRCA1|protein_coding|CODING|NM_007297.3|12|T),frameshift_variant(HIGH||cca/|p.Pro387fs/c.1160delC|699|BRCA1|protein_coding|CODING|NM_00…	DND-41:H3K36me3,H1ESC:H3K36me3,HeLa-S3:H3K36me3,Monocytes-CD14+:H3K36me3,A549:H3K36me3
Clear-cell	53	missense_variant	BRCA1	MISSENSE	NM_007300.3:p.Gly275Asp/c.824G>A	gGc/gAc	MODERATE	COSM3727656(1)			rs397509327	0.002,0.002,0.002,0.001,0.002,0.001,0.002(D)	0.085,0.112,0.994,0.996,0.994,0.996(B,B,D,D,D,D)	3.72(H)	0.6373(D)		chr17	41246724	41246724	C	T	het	missense_variant(MODERATE|MISSENSE|gGc/gAc|p.Gly275Asp/c.824G>A|1884|BRCA1|protein_coding|CODING|NM_007300.3|10|T),missense_variant(MODERATE|MISSENSE|gGc/gAc|p.Gly228Asp/c.683G>A|1816|BRCA1|protein_coding|CODING|NM_007297.3|9|T),missense_variant(MODERATE|MISSENSE|gGc/gAc|p.Gly275Asp/c.824G>A|1863|BRCA1|protein_coding|CODING|NM_007294.3|10|T),intron_variant(MODIFIER|||c.787+37G>A|759|BRCA1|protein…	H1ESC:H3K36me3,A549:H3K36me3,NHDF-AD:H3K4me3,HUVEC:H3K36me3,GM12878:H3K36me3,K562:H3K36me3,HMEC:H3K36me3,NHDF-AD:DNase1,NHDF-AD:H3K4me2,HSMM:DNase1,Monocytes-CD14+:H3K36me3,Osteobl:H3K27ac,DND-41:H3K36me3,HepG2:H3K36me3,HeLa-S3:H3K36me3	Breast cancer,Sakayori,JHG,48,130,2003,12624724	RCV000049159.4|RCV000120298.1|RCV000130114.3|RCV000195398.3|RCV000240746.1									0.021464(N)	1,1,1,1,1,1,1,1,1,0.61135,0.61135,0.61135,0.638298,0.638298(D,D,D,D,D,D,D,D,D,N,N,N,N,N)	-2.38,-2.49,-2.38,-2.59,-1.58,-1.58,-1.58(D,D,D,D,D,D,D)	0.8227(D)	0.733,0.374,0.754,0.686,0.623,0.623,0.733,0.62,0.657,0.749,0.733,0.632,0.373,0.706	4.50628	4.95	2.95	0.852	1.571	1	1	3.9506

## Sheet: RAD54B
Hiotology	Patient	Func	Gene	Biotype	Transcript	.	Impact	COSMIC	1000G_ALL	1000G_EAS	dbSNP141	.	.	.	.	LOF|NMD	Chr	Start	End	Ref	Obs	Otherinfo	isoform	ENCODE	REPEAT	Clinvar		1000G_SAS	1000G_AMR	1000G_EUR	ESP6500_ALL	ESP6500_AA	ESP6500_EA
Serous	14	missense_variant	RAD54B	MISSENSE	NM_012415.3:p.Asn593Ser/c.1778A>G	aAt/aGt	MODERATE		0.00239617	0.0099	rs114216685	0.03(D)	1.0(D)	2.96(M)	0.2943(D)		chr8	95403868	95403868	T	C	het	missense_variant(MODERATE|MISSENSE|aAt/aGt|p.Asn409Ser/c.1226A>G|726|RAD54B|protein_coding|CODING|NM_001205263.1|8|1),missense_variant(MODERATE|MISSENSE|aAt/aGt|p.Asn593Ser/c.1778A>G|910|RAD54B|protein_coding|CODING|NM_012415.3|10|1)	H1ESC:H3K36me3,NH-A:H3K36me3,HUVEC:H3K36me3,GM12878:H3K36me3,K562:H3K36me3,HMEC:H3K36me3,NHEK:H3K36me3,HepG2:H3K36me3,GM06990:H3K36me3		RCV000005992.3		0.001	0	0.001					0.000000(D)	1.000(A)	-1.16(T)	0.5103(D)	0.238	4.59578	5.11	5.11	0.528	2.039	6.264	0.99	1	1	15.203
Serous	21	missense_variant	RAD54B	MISSENSE	NM_012415.3:p.His219Tyr/c.655C>T	Cat/Tat	MODERATE					0.04(D)	0.0(B)	0(N)	-0.7096(T)		chr8	95419793	95419793	G	A	het	missense_variant(MODERATE|MISSENSE|Cat/Tat|p.His35Tyr/c.103C>T|726|RAD54B|protein_coding|CODING|NM_001205263.1|3|1),missense_variant(MODERATE|MISSENSE|Cat/Tat|p.His219Tyr/c.655C>T|910|RAD54B|protein_coding|CODING|NM_012415.3|5|1)												0.455674(N)	1.000(N)	-2.4(D)	0.3523(T)	0.035	0.474579	5.92	0.855	-0.271	-0.069	-0.267	0.002	0.001	0	1.9225
Serous	76	missense_variant	RAD54B	MISSENSE	NM_012415.3:p.Asn593Ser/c.1778A>G	aAt/aGt	MODERATE	COSM4416566(1)	0.00239617	0.0099	rs114216685	0.0,.(D,.)	1.0(D)	2.735(M)	0.2943(D)		chr8	95403868	95403868	T	C	het	missense_variant(MODERATE|MISSENSE|aAt/aGt|p.Asn593Ser/c.1778A>G|910|RAD54B|protein_coding|CODING|NM_012415.3|10|C),missense_variant(MODERATE|MISSENSE|aAt/aGt|p.Asn409Ser/c.1226A>G|726|RAD54B|protein_coding|CODING|NM_001205263.1|8|C)	DND-41:H3K36me3,GM12878:H3K36me3,HeLa-S3:H3K36me3,HepG2:H3K36me3,HMEC:H3K36me3,Osteobl:H3K36me3,H1ESC:H3K36me3,NH-A:H3K36me3,K562:H3K36me3,Monocytes-CD14+:H3K36me3,A549:H3K36me3		RCV000005992.6		0.001	0	0.001					0.000000(D)	1(A)	-1.16,.(T,.)	0.5103(D)	0.135,0.238,0.227,0.238	5.17571	5.11	5.11	0.964	6.22	0.999	1	15.203		0.0009
Serous	77	missense_variant	RAD54B	MISSENSE	NM_012415.3:p.Tyr738His/c.2212T>C	Tat/Cat	MODERATE				rs1396331100	0.0,.(D,.)	0.995(D)	2.295(M)	0.3583(D)		chr8	95392408	95392408	A	G	het	missense_variant(MODERATE|MISSENSE|Tat/Cat|p.Tyr738His/c.2212T>C|910|RAD54B|protein_coding|CODING|NM_012415.3|12|G),missense_variant(MODERATE|MISSENSE|Tat/Cat|p.Tyr554His/c.1660T>C|726|RAD54B|protein_coding|CODING|NM_001205263.1|10|G)	HeLa-S3:H3K36me3,HSMM:H3K36me3,Osteobl:H3K36me3,DND-41:H3K36me3,NH-A:H3K36me3,Monocytes-CD14+:H3K36me3,H1ESC:H3K36me3,A549:H3K36me3											0.000002(D)	1(D)	-1.11,.(T,.)	0.6274(D)	0.546,0.923,0.921,0.923	5.6828	5.83	5.83	1.199	9.098	0.997	1	14.7657
Mucinous	15	missense_variant	RAD54B	MISSENSE	NM_012415.3:p.Asn593Ser/c.1778A>G	aAt/aGt	MODERATE		0.00239617	0.0099	rs114216685	0.03(D)	1.0(D)	2.96(M)	0.2943(D)		chr8	95403868	95403868	T	C	het	missense_variant(MODERATE|MISSENSE|aAt/aGt|p.Asn409Ser/c.1226A>G|726|RAD54B|protein_coding|CODING|NM_001205263.1|8|1),missense_variant(MODERATE|MISSENSE|aAt/aGt|p.Asn593Ser/c.1778A>G|910|RAD54B|protein_coding|CODING|NM_012415.3|10|1)	H1ESC:H3K36me3,NH-A:H3K36me3,HUVEC:H3K36me3,GM12878:H3K36me3,K562:H3K36me3,HMEC:H3K36me3,NHEK:H3K36me3,HepG2:H3K36me3,GM06990:H3K36me3		RCV000005992.3		0.001	0	0.001					0.000000(D)	1.000(A)	-1.16(T)	0.5103(D)	0.238	4.59578	5.11	5.11	0.528	2.039	6.264	0.99	1	1	15.203
Mucinous	58	stop_gained	RAD54B	NONSENSE	NM_012415.3:p.Gln209*/c.625C>T	Cag/Tag	HIGH				rs753345606					RAD54B:0.67(3);RAD54B:0.67(3);	chr8	95419823	95419823	G	A	het	stop_gained(HIGH|NONSENSE|Cag/Tag|p.Gln209*/c.625C>T|910|RAD54B|protein_coding|CODING|NM_012415.3|5|A),stop_gained(HIGH|NONSENSE|Cag/Tag|p.Gln25*/c.73C>T|726|RAD54B|protein_coding|CODING|NM_001205263.1|3|A)	H1ESC:H3K36me3,A549:H3K36me3,DND-41:H3K36me3											0.000003(D)	1(A)			.	12.0907	6.16	6.16	1.048	9.522	0.997	1	20.8598
[truncated: 7 more columns]

## Sheet: FANCM
Hiotology	Patient	Func	Gene	Biotype	Transcript	.	Impact	COSMIC	1000G_ALL	1000G_EAS	dbSNP141	.	.	.	.	LOF|NMD	Chr	Start	End	Ref	Obs	Otherinfo	isoform	ENCODE	REPEAT	Clinvar		1000G_SAS	1000G_AMR	1000G_EUR	ESP6500_ALL	ESP6500_AA	ESP6500_EA
Serous	19	missense_variant	FANCM	MISSENSE	NM_020937.2:p.Ser1713Phe/c.5138C>T	tCt/tTt	MODERATE					0.02(D)	0.325,0.401(B,B)	2.045(M)	-0.4794(T)		chr14	45658363	45658363	C	T	het	missense_variant(MODERATE|MISSENSE|tCt/tTt|p.Ser1713Phe/c.5138C>T|2048|FANCM|protein_coding|CODING|NM_020937.2|20|1)	H1ESC:H3K36me3,NH-A:H3K36me3,HUVEC:H3K36me3,GM12878:H3K36me3,K562:H3K36me3,HMEC:H3K36me3,HSMM:H3K36me3,IMR90:H3K36me3,CD4:H3K36me3,NHEK:H3K36me3,HepG2:H3K36me3,GM06990:H3K36me3											0.216432(N)	1.000(N)	-1.28,-1.28,-1.28(T,T,T)	0.4183(T)	0.262	3.03991	5.28	3.35	0.65	1.295	2.464	0.008	0.014	0.171	8.9131
Serous	54	missense_variant	FANCM	MISSENSE	NM_020937.3:p.Pro1595His/c.4784C>A	cCt/cAt	MODERATE				rs750818919	0.0(D)	0.999,0.998(D)	2.91(M)	0.3448(D)		chr14	45658009	45658009	C	A	het	missense_variant(MODERATE|MISSENSE|cCt/cAt|p.Pro1595His/c.4784C>A|2048|FANCM|protein_coding|CODING|NM_020937.3|20|A),missense_variant(MODERATE|MISSENSE|cCt/cAt|p.Pro1569His/c.4706C>A|2022|FANCM|protein_coding|CODING|NM_001308133.1|19|A)	H1ESC:H3K36me3,A549:H3K36me3,HUVEC:H3K36me3,Monocytes-CD14+:H3K36me3,DND-41:H3K36me3,HeLa-S3:H3K36me3											0.000011(D)	0.999802,0.999802(D,D)	-1.12,-1.12,-1.12(T,T,T)	0.6500(D)	0.59,0.576,0.62,0.256	6.78226	5.67	5.67	0.935	5.747	1	1	18.6943
Serous	77	missense_variant	FANCM	MISSENSE	NM_020937.3:p.Ser1788Cys/c.5363C>G	tCt/tGt	MODERATE					0.011,0.009,0.012(D)	0.43,0.533(B,P)	2.14(M)	-1.0161(T)		chr14	45665397	45665397	C	G	het	missense_variant(MODERATE|MISSENSE|tCt/tGt|p.Ser1788Cys/c.5363C>G|2048|FANCM|protein_coding|CODING|NM_020937.3|21|G),missense_variant(MODERATE|MISSENSE|tCt/tGt|p.Ser1762Cys/c.5285C>G|2022|FANCM|protein_coding|CODING|NM_001308133.1|20|G)	HeLa-S3:H3K36me3,DND-41:H3K36me3,Monocytes-CD14+:H3K36me3,H1ESC:H3K36me3,HUVEC:H3K36me3											0.274427(N)	1,1(N,N)	2.65,2.65,2.05(T,T,T)	0.0662(T)	0.166,0.263,0.262,0.295,0.179	0.571259	5.3	2.36	0.023	0.551	0.091	0	1.4468
Serous	79	missense_variant	FANCM	MISSENSE	NM_020937.3:p.Ser776Arg/c.2328C>G	agC/agG	MODERATE					0.004(D)	0.113,0.035(B)	1.87(L)	-1.0184(T)		chr14	45644285	45644285	C	G	het	missense_variant(MODERATE|MISSENSE|agC/agG|p.Ser776Arg/c.2328C>G|2048|FANCM|protein_coding|CODING|NM_020937.3|14|G),missense_variant(MODERATE|MISSENSE|agC/agG|p.Ser750Arg/c.2250C>G|2022|FANCM|protein_coding|CODING|NM_001308133.1|13|G),sequence_feature[helix:combinatorial_evidence_used_in_manual_assertion](LOW|||c.2328C>G|2048|FANCM|protein_coding|CODING||14|G),sequence_feature[helix:combinatorial…	H1ESC:H3K36me3,HSMM:H3K36me3,Monocytes-CD14+:H3K36me3,DND-41:H3K36me3											0.000500(D)	0.959806,0.796673(D,D)	2.65,2.63,2.03(T,T,T)	0.0578(T)	0.515,0.426,0.414	2.75178	5.09	3.2	0.012	1.958	0.998	1	9.0383
Clear-cell	3	missense_variant	FANCM	MISSENSE	NM_020937.2:p.Gly546Asp/c.1637G>A	gGt/gAt	MODERATE					0(D)	0.999,0.999,0.998(D,D,D)	3.165(M)	0.5633(D)		chr14	45633617	45633617	G	A	het	missense_variant(MODERATE|MISSENSE|gGt/gAt|p.Gly546Asp/c.1637G>A|2048|FANCM|protein_coding|CODING|NM_020937.2|10|1)	H1ESC:H3K36me3,HUVEC:H3K36me3,HMEC:H3K36me3,K562:H3K36me3,NHEK:H3K36me3,HepG2:H3K36me3,GM06990:H3K36me3											0.000003(D)	1.000(D)	-1.05,-1.05,-1.05(T,T,T)	0.7252(D)	0.975	5.21216	6.07	6.07	0.655	2.885	9.432	0.998	1	1	20.2544

## Sheet: ATR
Hiotology	Patient	Func	Gene	Biotype	Transcript	.	Impact	COSMIC	1000G_ALL	1000G_EAS	dbSNP141	.	.	.	.	LOF|NMD	Chr	Start	End	Ref	Obs	Otherinfo	isoform	ENCODE	REPEAT	Clinvar		1000G_SAS	1000G_AMR	1000G_EUR	ESP6500_ALL	ESP6500_AA	ESP6500_EA
Serous	47	stop_gained	ATR	NONSENSE	NM_001184.3:p.Tyr1773*/c.5319C>G	taC/taG	HIGH									ATR:1.00(1);ATR:1.00(1);	chr3	142218530	142218530	G	C	het	stop_gained(HIGH|NONSENSE|taC/taG|p.Tyr1773*/c.5319C>G|2644|ATR|protein_coding|CODING|NM_001184.3|31|C)	A549:H3K36me3,Monocytes-CD14+:H3K36me3,DND-41:H3K36me3,HeLa-S3:H3K36me3											0.000000(D)	1,1(A,A)			.	12.6366	4.95	4.07	0.135	0.937	0.998	1	8.9494
Serous	54	missense_variant	ATR	MISSENSE	NM_001184.3:p.Arg2217His/c.6650G>A	cGc/cAc	MODERATE					0.006(D)	0.723(P)	2.925(M)	-1.2143(T)		chr3	142186813	142186813	C	T	het	missense_variant(MODERATE|MISSENSE|cGc/cAc|p.Arg2217His/c.6650G>A|2644|ATR|protein_coding|CODING|NM_001184.3|39|T)	Monocytes-CD14+:H3K36me3											0.000000(D)	1,1(D,D)	3.83(T)	0.0363(T)	0.652,0.638,0.199	7.75557	5.84	5.84	0.887	4.759	0.998	1	20.1349
Serous	62	missense_variant	ATR	MISSENSE	NM_001184.3:p.Arg109Trp/c.325C>T	Cgg/Tgg	MODERATE		0.00319489	0.0159	rs146405935	0.001(D)	0.998(D)	1.895(L)	-0.4948(T)		chr3	142281919	142281919	G	A	het	missense_variant(MODERATE|MISSENSE|Cgg/Tgg|p.Arg109Trp/c.325C>T|2644|ATR|protein_coding|CODING|NM_001184.3|4|A)	A549:H3K36me3,K562:H3K36me3,HSMM:H3K36me3,Monocytes-CD14+:H3K36me3,NHEK:H3K36me3,DND-41:H3K36me3,Osteobl:H3K36me3,HeLa-S3:H3K36me3				0	0	0					0.000000(D)	0.999986,0.570621(D,D)	0.98(T)	0.1346(T)	0.93,0.93	5.9216	5.62	1.5	0.065	1.855	0.994	0.986	15.9255
Serous	77	missense_variant	ATR	MISSENSE	NM_001184.3:p.Leu213Val/c.637C>G	Ctt/Gtt	MODERATE				rs1333914311	0.014(D)	0.031(B)	1.1(L)	-0.6501(T)		chr3	142281607	142281607	G	C	het	missense_variant(MODERATE|MISSENSE|Ctt/Gtt|p.Leu213Val/c.637C>G|2644|ATR|protein_coding|CODING|NM_001184.3|4|C)	HeLa-S3:H3K36me3,K562:H3K36me3,HSMM:H3K36me3,NHEK:H3K36me3,Osteobl:H3K36me3,DND-41:H3K36me3,NH-A:H3K36me3,Monocytes-CD14+:H3K36me3,H1ESC:H3K36me3,A549:H3K36me3											0.000672(D)	0.999108,0.815661(D,N)	-0.8(T)	0.2336(T)	0.492,0.492	1.54237	5.56	4.68	0.998	3.422	0.999	1	10.1153
Serous	80	missense_variant	ATR	MISSENSE	NM_001184.3:p.Ala669Pro/c.2005G>C	Gct/Cct	MODERATE					0.007,0.006(D)	0.373(B)	1.735(L)	-0.8692(T)		chr3	142275298	142275298	C	G	het	missense_variant(MODERATE|MISSENSE|Gct/Cct|p.Ala669Pro/c.2005G>C|2644|ATR|protein_coding|CODING|NM_001184.3|9|G)	Osteobl:H3K36me3,Monocytes-CD14+:H3K36me3,HeLa-S3:H3K36me3,DND-41:H3K36me3											0.000246(D)	0.998999,0.998999(D,D)	-0.25,.(T,.)	0.1830(T)	0.642,0.628,0.444	4.80753	5.16	1.22	0.041	2.485	1	0.989	9.6247

## Sheet: ATM
Hiotology	Patient	Func	Gene	Biotype	Transcript	.	Impact	COSMIC	1000G_ALL	1000G_EAS	dbSNP141	.	.	.	.	LOF|NMD	Chr	Start	End	Ref	Obs	Otherinfo	isoform	ENCODE	REPEAT	Clinvar		1000G_SAS	1000G_AMR	1000G_EUR	ESP6500_ALL	ESP6500_AA	ESP6500_EA
Serous	34	frameshift_variant	ATM	protein_coding	NM_000051.3:p.Ser214fs/c.640dupT		HIGH									ATM:1.00(1);	chr11	108114816	108114816	C	CT	het	frameshift_variant(HIGH||tcc/tTcc|p.Ser214fs/c.640dupT|3056|ATM|protein_coding|CODING|NM_000051.3|6|CT|INFO_REALIGN_3_PRIME)	H1ESC:H3K36me3,Monocytes-CD14+:H3K36me3,DND-41:H3K36me3
Serous	82	stop_gained+splice_region_variant	ATM	NONSENSE	NM_000051.3:p.Gln1331*/c.3991C>T	Cag/Tag	HIGH									ATM:1.00(1);ATM:1.00(1);	chr11	108155198	108155198	C	T	het	stop_gained+splice_region_variant(HIGH|NONSENSE|Cag/Tag|p.Gln1331*/c.3991C>T|3056|ATM|protein_coding|CODING|NM_000051.3|26|T)	Osteobl:H3K36me3,H1ESC:H3K36me3,NH-A:H3K36me3,A549:H3K36me3,HSMM:H3K36me3,HeLa-S3:H3K36me3,Monocytes-CD14+:H3K36me3,DND-41:H3K36me3											0.000000(D)	1,1(A,A)			.	13.0375	5.43	5.43	0.935	7.317	0.996	1	19.2296
Mucinous	15	missense_variant	ATM	MISSENSE	NM_000051.3:p.Ser2168Leu/c.6503C>T	tCg/tTg	MODERATE	COSM3443163(1)	0.000199681	0.001	rs200431631	0.01(D)	0.883(P)	2.075(M)	-0.0150(T)		chr11	108192078	108192078	C	T	het	missense_variant(MODERATE|MISSENSE|tCg/tTg|p.Ser2168Leu/c.6503C>T|3056|ATM|protein_coding|CODING|NM_000051.3|45|1)	H1ESC:H3K36me3,NH-A:H3K36me3,HUVEC:H3K36me3,K562:H3K36me3,HMEC:H3K36me3,HSMM:H3K36me3,IMR90:H3K36me3,NHEK:H3K36me3,HepG2:H3K36me3,GM06990:H3K36me3				0	0	0					0.000001(D)	1.000(D)	-0.53,-0.53(T,T)	0.5017(D)	0.88	5.21268	5.83	5.83	0.585	2.753	7.109	0.873	0.993	1	20.1099
Clear-cell	3	frameshift_variant	ATM	protein_coding	NM_000051.3:p.Tyr2149_Ala2150fs/c.6445_6446insTCTGGCC		HIGH									ATM:1.00(1);	chr11	108190777	108190777	A	ATCTGGCC	het	frameshift_variant(HIGH||tat/TCTGGCCtat|p.Tyr2149_Ala2150fs/c.6445_6446insTCTGGCC|3056|ATM|protein_coding|CODING|NM_000051.3|44|1)	H1ESC:H3K36me3,NHEK:H3K36me3,NH-A:H3K36me3,HUVEC:H3K36me3,HepG2:H3K36me3,HMEC:H3K36me3,HSMM:H3K36me3,GM06990:H3K36me3
Clear-cell	50	frameshift_variant	ATM	protein_coding	NM_000051.3:p.Gly1130fs/c.3388_3391delGGAA		HIGH									ATM:1.00(1);	chr11	108150315	108150315	CAGGA	C	het	frameshift_variant(HIGH||ggaatg/|p.Gly1130fs/c.3388_3391delGGAA|3056|ATM|protein_coding|CODING|NM_000051.3|23|C|INFO_REALIGN_3_PRIME)	H1ESC:H3K36me3,A549:H3K36me3,NH-A:H3K36me3,GM12878:H3K36me3,HSMM:H3K36me3,Monocytes-CD14+:H3K36me3,DND-41:H3K36me3,HepG2:H3K36me3

## Sheet: RAD51B
Hiotology	Patient	Func	Gene	Biotype	Transcript	.	Impact	COSMIC	1000G_ALL	1000G_EAS	dbSNP141	.	.	.	.	LOF|NMD	Chr	Start	End	Ref	Obs	Otherinfo	isoform	ENCODE	REPEAT	Clinvar		1000G_SAS	1000G_AMR	1000G_EUR	ESP6500_ALL	ESP6500_AA	ESP6500_EA
Serous	19	missense_variant	RAD51B	MISSENSE	NM_133509.3:p.Thr107Lys/c.320C>A	aCa/aAa	MODERATE					0(D)	0.869,0.905,0.846,0.917,0.846,0.681(P,P,P,D,P,P)	2.15(M)	-0.5901(T)		chr14	68331724	68331724	C	A	het	missense_variant(MODERATE|MISSENSE|aCa/aAa|p.Thr107Lys/c.320C>A|350|RAD51B|protein_coding|CODING|NM_002877.5|5|1),missense_variant(MODERATE|MISSENSE|aCa/aAa|p.Thr107Lys/c.320C>A|384|RAD51B|protein_coding|CODING|NM_133509.3|5|1),missense_variant(MODERATE|MISSENSE|aCa/aAa|p.Thr107Lys/c.320C>A|350|RAD51B|protein_coding|CODING|NM_133510.3|5|1)	GM12878:H3K36me3,IMR90:H3K36me3,HepG2:H3K36me3,GM06990:DNase1											0.000137(D)	1.000(D)	1.11,1.11,1.11,1.11,1.11,1.11(T,T,T,T,T,T)	0.2463(T)	0.919	4.59157	5.21	5.21	0.467	2.6	6.169	0.868	1	1	17.293
Serous	28	stop_gained	RAD51B	NONSENSE	NM_133509.3:p.Gln371*/c.1111C>T	Cag/Tag	HIGH					1(T)					chr14	69061276	69061276	C	T	het	stop_gained(HIGH|NONSENSE|Cag/Tag|p.Gln371*/c.1111C>T|384|RAD51B|protein_coding|CODING|NM_133509.3|11|1)	HSMM:H3K27ac,HSMM:H3K36me3,HSMM:DNase1,HSMM:H3K9ac,K562:SP1												0.999(N)			.	-0.545033	1.32	-1.37	-0.373	-0.411	.	0.017	0	.	2.5736
Serous	34	frameshift_variant	RAD51B	protein_coding	NM_001321821.1:p.Arg231fs/c.692_695delGAAA		HIGH									RAD51B:1.00(12);	chr14	68353849	68353849	CAAAG	C	het	frameshift_variant(HIGH||agaaac/|p.Arg231fs/c.692_695delGAAA|425|RAD51B|protein_coding|CODING|NM_001321821.1|7|C|INFO_REALIGN_3_PRIME),frameshift_variant(HIGH||agaaac/|p.Arg231fs/c.692_695delGAAA|348|RAD51B|protein_coding|CODING|NM_001321819.1|7|C|INFO_REALIGN_3_PRIME),frameshift_variant(HIGH||agaaac/|p.Arg231fs/c.692_695delGAAA|350|RAD51B|protein_coding|CODING|NM_133510.3|7|C|INFO_REALIGN_3_PRIM…	H1ESC:H3K36me3
Mucinous	39	stop_gained	RAD51B	NONSENSE	NM_133509.3:p.Gln371*/c.1111C>T	Cag/Tag	HIGH										chr14	69061276	69061276	C	T	het	stop_gained(HIGH|NONSENSE|Cag/Tag|p.Gln371*/c.1111C>T|384|RAD51B|protein_coding|CODING|NM_133509.3|11|T),intron_variant(MODIFIER|||c.1037-16447C>T|425|RAD51B|protein_coding|CODING|NM_001321821.1|10|T),intron_variant(MODIFIER|||c.1037-8104C>T|347|RAD51B|protein_coding|CODING|NM_001321810.1|10|T),intron_variant(MODIFIER|||c.1037-8104C>T|347|RAD51B|protein_coding|CODING|NM_001321809.1|10|T),intron_v…	HSMMtube:DNase1,DND-41:H3K27ac,HSMM:H3K27ac,HSMMtube:H3K9ac,HSMMtube:H3K27ac,HSMM:DNase1,HSMM:H3K9ac,HSMM:H3K4me1,DND-41:H3K4me1,Monocytes-CD14+:H3K27ac												0.998921,1,1,1(N,N,N,N)			.	6.79565	1.32	-1.37	-1.146	-0.305	0.001	0.011	2.5736
Mucinous	39	frameshift_variant	RAD51B	protein_coding	NM_133509.3:p.Pro369fs/c.1104_1105dupTC		HIGH										chr14	69061267	69061267	C	CCT	het	frameshift_variant(HIGH||cct/cTCct|p.Pro369fs/c.1104_1105dupTC|384|RAD51B|protein_coding|CODING|NM_133509.3|11|CCT|INFO_REALIGN_3_PRIME),intron_variant(MODIFIER|||c.1037-16454_1037-16453dupTC|425|RAD51B|protein_coding|CODING|NM_001321821.1|10|CCT|INFO_REALIGN_3_PRIME),intron_variant(MODIFIER|||c.1037-8111_1037-8110dupTC|347|RAD51B|protein_coding|CODING|NM_001321810.1|10|CCT|INFO_REALIGN_3_PRIME),…	HSMMtube:DNase1,DND-41:H3K27ac,HSMM:H3K27ac,HSMMtube:H3K9ac,HSMMtube:H3K27ac,HSMM:DNase1,HSMM:H3K9ac,HSMM:H3K4me1,DND-41:H3K4me1,Monocytes-CD14+:H3K27ac
Mucinous	39	frameshift_variant	RAD51B	protein_coding	NM_133509.3:p.Glu370fs/c.1107_1108delTG		HIGH										chr14	69061271	69061271	CTG	C	het	frameshift_variant(HIGH||cctgag/|p.Glu370fs/c.1107_1108delTG|384|RAD51B|protein_coding|CODING|NM_133509.3|11|C),intron_variant(MODIFIER|||c.1037-16451_1037-16450delTG|425|RAD51B|protein_coding|CODING|NM_001321821.1|10|C),intron_variant(MODIFIER|||c.1037-8108_1037-8107delTG|347|RAD51B|protein_coding|CODING|NM_001321810.1|10|C),intron_variant(MODIFIER|||c.1037-8108_1037-8107delTG|347|RAD51B|protein…	HSMMtube:DNase1,DND-41:H3K27ac,HSMM:H3K27ac,HSMMtube:H3K9ac,HSMMtube:H3K27ac,HSMM:DNase1,HSMM:H3K9ac,HSMM:H3K4me1,DND-41:H3K4me1,Monocytes-CD14+:H3K27ac
Clear-cell	3	frameshift_variant	RAD51B	protein_coding	NM_133509.3:p.Thr353_Gln354fs/c.1058_1059insC		HIGH									RAD51B:0.33(3);	chr14	69061222	69061222	A	AC	het	frameshift_variant(HIGH||acc/aCcc|p.Thr353_Gln354fs/c.1058_1059insC|384|RAD51B|protein_coding|CODING|NM_133509.3|11|1)	HSMM:DNase1,HSMM:H3K9ac,HSMM:H3K27ac,HSMM:H3K36me3,K562:SP1

## Sheet: PALB2
Hiotology	Patient	Func	Gene	Biotype	Transcript	.	Impact	COSMIC	1000G_ALL	1000G_EAS	dbSNP141	.	.	.	.	LOF|NMD	Chr	Start	End	Ref	Obs	Otherinfo	isoform	ENCODE	REPEAT	Clinvar		1000G_SAS	1000G_AMR	1000G_EUR	ESP6500_ALL	ESP6500_AA	ESP6500_EA
Serous	24	missense_variant	PALB2	MISSENSE	NM_024675.3:p.Glu352Gln/c.1054G>C	Gag/Cag	MODERATE		0.000599042	0.003	rs201035780	0.34(T)	0.59(P)	1.95(M)	-1.0248(T)		chr16	23646813	23646813	C	G	het	missense_variant(MODERATE|MISSENSE|Gag/Cag|p.Glu352Gln/c.1054G>C|1186|PALB2|protein_coding|CODING|NM_024675.3|4|1)	H1ESC:H3K36me3,NH-A:H3K36me3,HUVEC:H3K36me3,K562:H3K36me3,HMEC:H3K36me3,HSMM:H3K36me3,IMR90:H3K36me3,NHEK:H3K36me3,HepG2:H3K36me3,HeLa-S3:H3K36me3,GM06990:H3K36me3				0	0	0					0.747224(N)	1.000(N)	2.37(T)	0.0523(T)	0.173	2.11277	5.66	1.17	0.655	0.714	0.064	0.752	0.003	0	3.3867
Serous	48	missense_variant	PALB2	MISSENSE	NM_024675.3:p.Leu901Pro/c.2702T>C	cTg/cCg	MODERATE					0.056(T)	0.947(D)	2.36(M)	-0.8852(T)		chr16	23637603	23637603	A	G	het	missense_variant(MODERATE|MISSENSE|cTg/cCg|p.Leu901Pro/c.2702T>C|1186|PALB2|protein_coding|CODING|NM_024675.3|7|G)	H1ESC:H3K36me3,A549:H3K36me3,NH-A:H3K36me3,HUVEC:H3K36me3,GM12878:H3K36me3,HMEC:H3K36me3,HSMM:H3K36me3,Monocytes-CD14+:H3K36me3,NHEK:H3K36me3,DND-41:H3K36me3,HepG2:H3K36me3,Osteobl:H3K36me3,HeLa-S3:H3K36me3											0.155753(N)	0.989991(N)	0.95(T)	0.1983(T)	0.655	3.16443	5.69	4.53	1.119	1.912	0.111	0.957	6.1027
Serous	67	missense_variant	PALB2	MISSENSE	NM_024675.3:p.Pro405Ala/c.1213C>G	Cct/Gct	MODERATE		0.000199681	0.001	rs545119348	0.0(D)	1.0(D)	2.215(M)	-0.1211(T)		chr16	23646654	23646654	G	C	het	missense_variant(MODERATE|MISSENSE|Cct/Gct|p.Pro405Ala/c.1213C>G|1186|PALB2|protein_coding|CODING|NM_024675.3|4|C)	H1ESC:H3K36me3,A549:H3K36me3,NH-A:H3K36me3,HUVEC:H3K36me3,GM12878:H3K36me3,HMEC:H3K36me3,HSMM:H3K36me3,NHDF-AD:H3K36me3,Monocytes-CD14+:H3K36me3,DND-41:H3K36me3,HepG2:H3K36me3,Osteobl:H3K36me3,HeLa-S3:H3K36me3				0	0	0					0.000006(D)	0.975351(D)	0.04(T)	0.4395(T)	0.74	5.16638	5.67	5.67	1.047	6.8	1	1	17.6312
Serous	78	missense_variant	PALB2	MISSENSE	NM_024675.3:p.Glu1018Asp/c.3054G>C	gaG/gaC	MODERATE	COSM3279826(1)	0.000798722	0.004	rs183489969	0.025(D)	0.991(D)	2.085(M)	-0.7391(T)		chr16	23632742	23632742	C	G	het	missense_variant(MODERATE|MISSENSE|gaG/gaC|p.Glu1018Asp/c.3054G>C|1186|PALB2|protein_coding|CODING|NM_024675.3|10|G)	NHEK:H3K36me3,HeLa-S3:H3K36me3,HUVEC:H3K36me3,DND-41:H3K36me3,HMEC:H3K36me3,HepG2:H3K36me3,K562:H3K36me3,Osteobl:H3K36me3,A549:H3K36me3,Monocytes-CD14+:H3K36me3,H1ESC:H3K36me3,NH-A:H3K36me3		RCV000114588.5|RCV000130354.5|RCV000212821.2		0	0	0					0.000097(D)	0.703819(D)	1.6(T)	0.1538(T)	0.455	5.26253	5.31	1.02	-0.308	-0.24	0.992	0.897	8.2687		0.0003
Clear-cell	53	missense_variant	PALB2	MISSENSE	NM_024675.3:p.Glu352Gln/c.1054G>C	Gag/Cag	MODERATE		0.000599042	0.003	rs201035780	0.134(T)	0.59(P)	1.75(L)	-1.0248(T)		chr16	23646813	23646813	C	G	het	missense_variant(MODERATE|MISSENSE|Gag/Cag|p.Glu352Gln/c.1054G>C|1186|PALB2|protein_coding|CODING|NM_024675.3|4|G)	H1ESC:H3K36me3,A549:H3K36me3,NH-A:H3K36me3,HUVEC:H3K36me3,HMEC:H3K36me3,HSMM:H3K36me3,NHDF-AD:H3K36me3,Monocytes-CD14+:H3K36me3,DND-41:H3K36me3,HepG2:H3K36me3,Osteobl:H3K36me3,HeLa-S3:H3K36me3		RCV000119209.3|RCV000130853.3		0	0	0					0.747224(N)	1(N)	2.37(T)	0.0523(T)	0.173	0.785505	5.66	1.17	0.788	0.152	0.982	0	3.3867
[truncated: 7 more columns]

## Sheet: FANCA
Hiotology	Patient	Func	Gene	Biotype	Transcript	.	Impact	COSMIC	1000G_ALL	1000G_EAS	dbSNP141	.	.	.	.	LOF|NMD	Chr	Start	End	Ref	Obs	Otherinfo	isoform	ENCODE	REPEAT	Clinvar		1000G_SAS	1000G_AMR	1000G_EUR	ESP6500_ALL	ESP6500_AA	ESP6500_EA
Serous	20	missense_variant	FANCA	MISSENSE	NM_000135.2:p.Ser119Cys/c.356C>G	tCt/tGt	MODERATE					0.02(D)	0.007,0.025,0.037,0.037,0.022,0.005(B,B,B,B,B,B)	1.935(M)	-0.9329(T)		chr16	89877407	89877407	G	C	het	missense_variant(MODERATE|MISSENSE|tCt/tGt|p.Ser119Cys/c.356C>G|1455|FANCA|protein_coding|CODING|NM_000135.2|4|1),missense_variant(MODERATE|MISSENSE|tCt/tGt|p.Ser119Cys/c.356C>G|297|FANCA|protein_coding|CODING|NM_001018112.1|4|1),missense_variant(MODERATE|MISSENSE|tCt/tGt|p.Ser119Cys/c.356C>G|1424|FANCA|protein_coding|CODING|NM_001286167.1|4|1)	H1ESC:H3K36me3,NH-A:H3K36me3,GM12878:H3K36me3,HMEC:H3K36me3,K562:H3K36me3,HSMM:H3K36me3,IMR90:H3K36me3,NHEK:H3K36me3,HepG2:H3K36me3,HeLa-S3:H3K36me3,GM06990:H3K36me3											0.254511(N)	1.000(N)	0.82,0.82,0.82,0.82(T,T,T,T)	0.1267(T)	0.231	1.29357	5.06	0.475	-0.181	-0.041	0.785	0.004	0.005	0.005	10.6587
Serous	82	missense_variant	FANCA	MISSENSE	NM_000135.2:p.Arg591Gln/c.1772G>A	cGa/cAa	MODERATE	COSM5084785(1)			rs778093769	0.049,0.047(D)	0.13(B)	2.105(M)	0.2759(D)		chr16	89845355	89845355	C	T	het	missense_variant(MODERATE|MISSENSE|cGa/cAa|p.Arg591Gln/c.1772G>A|1455|FANCA|protein_coding|CODING|NM_000135.2|19|T),missense_variant(MODERATE|MISSENSE|cGa/cAa|p.Arg591Gln/c.1772G>A|1424|FANCA|protein_coding|CODING|NM_001286167.1|19|T)	K562:H3K36me3,Osteobl:H3K36me3,H1ESC:H3K36me3,HUVEC:H3K36me3,GM12878:H3K36me3,NHEK:H3K36me3,A549:H3K36me3,HeLa-S3:H3K36me3,Monocytes-CD14+:H3K36me3,NHLF:H3K36me3,DND-41:H3K36me3,HepG2:H3K36me3											0.000309(N)	0.992171,0.992171(D,D)	-2.58,-2.59(D,D)	0.6128(D)	0.26,0.556,0.632,0.556	5.17205	5.49	4.54	0.837	4.419	0.359	0.988	13.0688		0.0002
Serous	84	missense_variant	FANCA	MISSENSE	NM_000135.2:p.Cys1159Ser/c.3476G>C	tGc/tCc	MODERATE				rs762837582	0.025,0.021(D)	0.996,0.7,0.7(D,P,P)	2.67(M)	0.5428(D)		chr16	89813029	89813029	C	G	het	missense_variant(MODERATE|MISSENSE|tGc/tCc|p.Cys1159Ser/c.3476G>C|1455|FANCA|protein_coding|CODING|NM_000135.2|35|G),missense_variant(MODERATE|MISSENSE|tGc/tCc|p.Cys1159Ser/c.3476G>C|1424|FANCA|protein_coding|CODING|NM_001286167.1|35|G)	HMEC:H3K36me3,HepG2:H3K36me3,Monocytes-CD14+:H3K36me3,H1ESC:H3K36me3,NHEK:H3K36me3,A549:H3K36me3,HeLa-S3:PolII,GM12878:H3K36me3,DND-41:H3K36me3,K562:H3K36me3,HUVEC:H3K36me3		RCV000232454.1									0.000004(D)	0.755666,0.755666(D,D)	-1.99,-1.99(D,D)	0.7266(D)	0.505,0.698,0.848,0.848	2.59168	5.05	5.05	0.852	3.192	0.1	1	13.1909		0.0002
Clear-cell	3	stop_gained	FANCA	NONSENSE	NM_000135.2:p.Glu886*/c.2656G>T	Gag/Tag	HIGH					0.05(D)				FANCA:0.67(3);FANCA:0.67(3);	chr16	89831420	89831420	C	A	het	stop_gained(HIGH|NONSENSE|Gag/Tag|p.Glu886*/c.2656G>T|1455|FANCA|protein_coding|CODING|NM_000135.2|28|1),stop_gained(HIGH|NONSENSE|Gag/Tag|p.Glu886*/c.2656G>T|1424|FANCA|protein_coding|CODING|NM_001286167.1|28|1)	CD4:H3K9me1,CD4:H2AZ,H1ESC:H3K36me3,CD4:H3K18ac,CD4:H2BK5ac,CD4:DNase1,GM12878:BATF,GM12878:H3K27ac,HUVEC:H3K36me3,GM12878:H3K36me3,HMEC:H3K36me3,K562:H3K36me3,CD4:H4K8ac,CD4:H3K4me3,CD4:H3K27ac,GM12878:SP1,IMR90:H3K36me3,GM12878:EBF,GM12878:IRF4,GM12878:PolII,NHEK:H3K36me3,GM12878:BCL11A,HeLa-S3:Nrsf,CD4:H4K5ac,HepG2:H3K36me3,CD4:H3K4me2,HeLa-S3:H3K36me3,CD4:H2BK120ac,GM12878:DNase1,GM06990:H3K3…											0.000868(D)	1.000(N)			.	3.94006	5.21	3.2	0.65	1.161	1.17	0.003	0.002	0.005	6.308
[truncated: 7 more columns]

[truncated: 13 more sheets: BRIP1, RAD54L, FANCD2, RAD51C, FANCI, FANCG, DNA2, BLM, RPA1, FANCF, FANCE, FANCC, CHEK2]
